# Supplementary material for: Deciphering the Mechanism by Which Carbon Dioxide Extends the Shelf Life of Raw Milk: A Microbiomics- and Metabolomics-Based Approach
Source: Molecules. 2024 Jan 9;29(2):329. doi: 10.3390/molecules29020329 (PMC10819274; doi:10.3390/molecules29020329)
Supplement: Supplementary file 1 [file molecules-29-00329-s001.zip]

Archive with 3 entries (3 files):
- .DS_Store
- Table S1.xlsx
- Table S2.xlsx
